# Supplementary material for: Real-World Distributions and Concordance of C-Reactive Protein and Erythrocyte Sedimentation Rate Across Rheumatic Diseases
Source: Clin Pract. 2026 Apr 13;16(4):72. doi: 10.3390/clinpract16040072 (PMC13114268; doi:10.3390/clinpract16040072)
Supplement: Supplementary file 1 [file clinpract-16-00072-s001.zip]

Archive with 1 entries (1 files):
- clinpract-4203972-supplementary.pdf
